# Supplementary material for: Slow Sulfide Donor GYY4137 Increased the Sensitivity of Two Breast Cancer Cell Lines to Paclitaxel by Different Mechanisms
Source: Biomolecules. 2024 May 31;14(6):651. doi: 10.3390/biom14060651 (PMC11202087; doi:10.3390/biom14060651)
Supplement: Supplementary file 1 [file biomolecules-14-00651-s001.zip]

Archive with 2 entries (2 files):
- data western blot_Biomolecules_rev.pdf
- Supplement_Biomolecules_rev_final.pdf
